# Supplementary material for: Metabolic engineering of Escherichia coli for shikimate pathway derivative production from glucose–xylose co-substrate
Source: Nat Commun. 2020 Jan 14;11:279. doi: 10.1038/s41467-019-14024-1 (PMC6959354; doi:10.1038/s41467-019-14024-1)
Supplement: Supplementary file 5 — Supplementary Data 1 [file 41467_2019_14024_MOESM5_ESM.xlsx]

## Sheet: Sheet1
Sequence of xdh from C. crescentus (codon-optimized for E. coli)
ATGAGCAGCGCCATTTATCCGAGCCTGAAAGGTAAACGTGTTGTTATTACCGGTGGTGGTAGCGGTATTGGTGCAGGTCTGACCGCAGGTTTTGCACGTCAGGGTGCAGAAGTTATTTTTCTGGATATTGCAGATGAAGATAGCCGTGCACTGGAAGCAGAACTGGCAGGTAGCCCGATTCCGCCTGTGTATAAACGTTGTGATCTGATGAATCTGGAAGCCATTAAAGCAGTGTTTGCCGAAATTGGTGATGTTGATGTTCTGGTTAATAACGCAGGTAATGATGATCGTCATAAACTGGCAGATGTTACCGGTGCATATTGGGATGAACGTATTAATGTTAATCTGCGCCATATGCTGTTTTGTACCCAGGCAGTTGCACCGGGTATGAAAAAACGT…
Underlined sections: Initiation and termination codons
