# Supplementary material for: Metabolic engineering of Escherichia coli for shikimate pathway derivative production from glucose–xylose co-substrate
Source: Nat Commun. 2020 Jan 14;11:279. doi: 10.1038/s41467-019-14024-1 (PMC6959354; doi:10.1038/s41467-019-14024-1)
Supplement: Supplementary file 10 — Supplementary Data 6 [file 41467_2019_14024_MOESM10_ESM.xlsx]

## Sheet: Sheet1
Strains	Genotype	Source or reference
Nova Blue	endA1 hsdR17(rK12-mK12+) supE44 thi-I gyrA96 relA1 lac recA1/F′ [proAB+ lacIq ZΔM15::Tn10(Tet r)]; used for gene cloning	Novagen
ATCC31882	l-Phenylalanine-overproducing strain	ATCC
CTR2	ATCC31882 ΔptsG ΔpheA	This study
CFT5	ATCC31882 ptsHI::P A1lacO-1 -glk-galP ΔpykFΔpykA ΔpheA Δtyr	Noda et al.6
GXa	CFT5 Δeda	This study
GXb	CFT5 Δppc	This study
GXc	CFT5 Δpck	This study
GXd	CFT5 Δeda Δppc	This study
GXe	CFT5 Δeda Δpck	This study
GXf	CFT5 Δppc Δpck	This study
GX1	CFT5 Δeda Δppc Δpck ΔppsA	This study
GX2	GX1 ΔxylAB	This study
GX3	GX1 ΔsdaA	This study
ATCC31882x	ATCC31882 harboring pZE12-x	This study
CTR2MA	CTR2 harboring pSAK-ZYc	This study
CTR2PD	CTR2 harboring pSAK-PD	This study
CFT5x	CFT5 harboring pZE12-x	This study
CFT5xMA	CFT5 harboring pZE12-x and pSAK-ZYc	This study
CFT5xTYR	CFT5 harboring pZE12-x and pSAK-tyrAfbr	This study
GX1x	GX1 harboring pZE12-x	This study
GX1xMA	GX1 harboring pZE12-x and pSAK-ZYc	This study
GX1xTYR	GX1 harboring pZE12-x and pSAK-tyrAfbr	This study
GX1xPD	GX1 harboring pZE12-x and pSAK-PD	This study
GX2xMA	GX2 harboring pZE12-x and pSAK-ZYc	This study
Plasmids		Source or reference
pZE12MCS	P LlacO1, colE ori, and Amp r	Expressys
pTrcHisB	Ptrc, pBR322 ori, and Ampr	Life Technologies
pZA23-ZYc	A plasmid containing aroZ from Bacillus thuringiensis (codon-optimized for E. coli), aroY from Klebsiella pneumoniae (codon-optimized for E. coli), and catA from Pseudomonas putida DOT-T1E (codon-optimized for E. coli)	Fujiwara et al.10
pSAK	PAlacO1, SC101 ori, and Cmr	Noda et al.11
pSAK-Ptrc	Ptrc, SC101 ori, and Cmr	This study
pZE12-x	pZE12 containing xdh from Caulobacter crescentus (codon-optimized for E. coli), xylC from C. crescentus (codon-optimized for E.coli), and yjhHG	This study
pSAK-ZYc	pSAK-Ptrc containing aroZ, aroY, and catA	This study
pSAK-tyrAfbr	pSAK-Ptrc containing tyrAfbr and feedback-inhibition-resistant (fbr) derivatives of tyrA	This study
pSAK-PD	pSAK-Ptrc containing Bs_mgsA from Bacillus subtilis (codon-optimized for E. coli), gldA, and fucO	This study
pTargetF	Constitutive expression of sgRNA	Addgene
pCas	Constitutive expression of cas9 and inducible expression of λ RED and sgR	Addgene
pTΔptsG	Constitutive expression of sgRNA with donor editing template DNA for ptsG disruption	This study
pTΔpheA	Constitutive expression of sgRNA with donor editing template DNA for pheA disruption	This study
pTΔeda	Constitutive expression of sgRNA with donor editing template DNA for eda disruption	This study
pTΔppc	Constitutive expression of sgRNA with donor editing template DNA for ppc disruption	This study
pTΔpck	Constitutive expression of sgRNA with donor editing template DNA for pck disruption	This study
pTΔppsA	Constitutive expression of sgRNA with donor editing template DNA for ppsA disruption	This study
pTΔxylAB	Constitutive expression of sgRNA with donor editing template DNA for xylAB disruption	This study
