# Supplementary material for: Metabolic engineering of Escherichia coli for shikimate pathway derivative production from glucose–xylose co-substrate
Source: Nat Commun. 2020 Jan 14;11:279. doi: 10.1038/s41467-019-14024-1 (PMC6959354; doi:10.1038/s41467-019-14024-1)
Supplement: Supplementary file 11 — Supplementary Data 7 [file 41467_2019_14024_MOESM11_ESM.xlsx]

## Sheet: Sheet1
Plasmids	Primers	Sequences
pZE12-x	pZ-xdh Fw	TTAAAGAGGAG AAAGgtaccATGAGCAGCGCCATTTATCCGAGCC
	pZ-xdh Rv	TCGAGGGGGGGCCCGtcattaACGCCAACCTGCATCAATCCAATAT
	pZ-xylC Fw	CGGTATCGATAAGCTcattaaagaggagaaaggATGACCGCACAGGTTACCTGCGTTT
	pZ-xylC Rv	CTGCAGGAATTCGATATCtcatta AACCAGACGAACTTCATGCTGCGGC
	pZ-xdh-xylC Inv. Rv	cctttctcctctttaatgAACCAGACGAACTTCATGCTGCGG
	pZ-xdh-xylC Inv. Fw	tgataaAAGCTTGATATCGAATTCCTGCAGCCCGG
	yjhH Fw	taaagaggagaaaggATGAAAAAATTCAGCGGCATTATTCCACC
	yjhG Rv	ATCAAGCTTttatcaGTTTTTATTCATAAAATCGCGCAAAGCC
pSAK-ZYc	pSAK vector Fw	GAGGAGAAAGGTACCatgAAATATAGCCTGTGCAC
	pSAK vector Rv	GGGCTGCAGGAATTCctattaACCTTCTTGCAGTG
	ZYc insert Fw	GAATTCCTGCAGCCCGGGG
	ZYc insert Rv	GGTACCTTTCTCCTCTTTA
pSAK-tyrAfbr	pSAK inv. Fw	CCTAGGGTACGGGTTTTGCT
	pSAK inv. Rv	GTGAAGACGAAAGGGCCTCG
	Ptrc Fw	ccctttcgtcttcactgttgacaattaatcatccg
	Ptrc Rv	aacccgtaccctaggaaggcccagtctttcgactg
	pSAK-Ptrc inv. Fw	GATCCGAGCTCGAGATCTGC
	pSAK-Ptrc inv. Rv	GGTTTATTCCTCCTTATTTA
	tyrAfbr insert Fw	AAGGAGGAATAAACCatgGTTGCTGAATTGACCGC
	tyrAfbr insert Rv	TCTCGAGCTCGGATCttaCTGGCGATTGTCATTCG
pSAK-PD	Bs_mgsA fw	TTAAAGAGGAGAAAGGTACCATGAAAATTGCACTG
	gldA Fw	CGAATGTTcattaaagaggagaaaggATGGACCGCATTATTCAATCACCGG
	gldA Rv	gttagccatcctttctcctctttaatgTTATTCCCACTCTTGCAGGAAACGCTG
	fucO Fw	gggaataacattaaagaggagaaaggATGGCTAACAGAATGATTCTGAACGAAACGG
	fucO Rv	ATTCGATATCAAGCctaTTACCAGGCGGTATGGTAAAGCTCTACAATATCCT
pTΔptsG	sgRNA ptsG Rv	GATTGCAGAACCAATCGGGGTTTTAGAGCTAGAAATAGCAAGTTAAAATAAGGC
	sgRNA ptsG Fw	GATTGGTTCTGCAATCCAGCTAGCATTATACCTAGGACTGAGCTAGCTGTCAAGG
	HomSeqUp ptsG Fw	TGCTTTTTTTGAATTCGCTTAGATGCCCTGTACACGGCGAG
	HomSeq Up ptsG Rv	CTGTCTGGTGGCTTCCACCGGAGATAATCCCTCCGAGTACGC
	HomSeq Dw ptsG Fw	GAGGGATTATCTCCGGTGGAAGCCACCAGACAGTTTACCCGCAGTC
	HomSeq Dw ptsG Rv	GCTTCTGCAGGTCGACCTGATCCACTTTAGACACATCAGCAACGC
pTΔpheA	sgRNA pheA Rv	CCATTGTTTGTTGGTCTCgttttagagctagaaatagcaagttaaaataaggctagtccg
	sgRNA pheA Fw	ACCAACAAACAATGGTCactCgtattatacctaggactgagctagctgtcaaggatccag
	HomSeqUp pheA Fw	tgctttttttgaattcTACCGTTTTTCTTCGCATTCTTTTTTACCT
	HomSeq Up pheA Rv	TCAGACACGTTactagtGCCTGCTGAGTTAATACGGAATCTTCAA
	HomSeq Dw pheA Fw	ACTCAGCAGGCactagtAACGTGTCTGATCAGGTTCCGGC
	HomSeq Dw pheA Rv	aatagatctaagcttaTACGCACAGCGTTTTCAGAGTGAA
pTΔeda	sgRNA eda Rv	CAGTACGGGTACTGTACTAAAGTCACTTAAGGAAACAAACAT
	sgRNA eda Fw	GCTGGAGCAGGGCGATAAGCAGG
	HomSeq Up eda Fw	tgctttttttgaattcAATGCCAGAATTACATAAACTCATGCCGC
	HomSeq Up eda Rv	AGCTTTCAGactagtCAGAGTTTTCTCTCGCCTGATTACAAATTTGTC
	HomSeq Dw eda Fw	CGAGAGAAAACTCTGactagt CTGAAAGCTGCTACCGAAGGGACTATTCC
	HomSeq Dw eda Rv	taatagatctaagcttGGGTTAAACCCGGCAAAAAAACGCTAC
pTΔppc	sgRNA ppc Rv	CTCCATTGCCGCCTAactCgtattatacctaggactgagct
	sgRNA ppc Fw	TAGGCGGCAATGGAGCCTTGgttttagagctagaaatagc
	HomSeqUp ppc Fw	attctctagagtcgac TCCACGGAATGGCGCGTAGTGACTC
	HomSeq Up ppc Rv	CTGCGCCGCGTGAAAATTGGTCGCGGCGGCGCACCTGCTC
	HomSeq Dw ppc Fw	TTTCACGCGGCGCAGGGTGTCGAGC
	HomSeq Dw ppc Rv	acagggtaataagcttCGACCGCGACGGCAACCCGAACGTC
pTΔpck	sgRNA pck Rv	CTCGAGTTCTTGCGGactCgtattatacctaggactgagct
	sgRNA pck Fw	CCGCAAGAACTCGAGGCTTAgttttagagctagaaatagc
	HomSeqUp pck Fw	attctctagagtcgac AGCAAACCAGACCCTGAAGT
	HomSeq Up pck Rv	ccgttcataacgataactagtTGTTAACCGCGACAAGGCTC
	HomSeq Dw pck Fw	tatcgttatgaacggcgcga
	HomSeq Dw pck Rv	taatagatctaagcttgatttcaggttccgcttctt
pTΔppsA	sgRNA ppsA Rv	GGAGGCATTTTTGCCCCCactCgtattatacctaggactgagctagctgtcaaggatcc
	sgRNA ppsA Fw	GGCAAAAATGCCTCCCTgttttagagctagaaatagcaagttaaaataaggctagtccg
	HomSeqUp ppsA Fw	tgctttttttgaattcACCTCCGCAGTTATTGCCGTACCATCAG
	HomSeq Up ppsA Rv	actagtCATCGAACAATCCTTTTGTGATAAATGAACGG
	HomSeq Dw ppsA Fw	TGTTCGATGactagt TGCCGGACGCTTCTTTTGCCG
	HomSeq Dw ppsA Rv	taatagatctaagcttACCATGCGGATTTTTTTCGACCCCATG
pTΔxylAB	sgRNA xylAB Rv	ggtgccaagatctatcccattatacctaggactgagct
	sgRNA xylAB Fw	atagatcttggcacctcgttttagagctagaaatagc
	HomSeq Up xylAB Fw	gctttttttgaattcCGTTGGTAAGCAGGAGTGAGGTGC
	HomSeq Up xylAB Rv	GGCAGGGGATAACGTATTGAACTCCATAATCAGGTAATGC
	HomSeq Dw xylAB Fw	ACGTTATCCCCTGCCTGACCGGGTG
	HomSeq Dw xylAB Rv	cagggtaatagatctGTTTAAAACACCGATAAACAAGAG
pTΔsdaA	sdaA N20 inv. Fw	TATTCGACATGTTTAAGGgttttagagctagaaatagcaagttaaaataaggctagtccg
	sdaA N20 inv. Rv	actCgtattatacctaggactgagctagctgtcaaggatccag
	sdaA Hom. Seq. Up Fw	tgctttttttgaattcCATCAGCTATCGCCGCCGCG
	sdaA Hom. Seq. Up Rv	CGTCAGCGACactagtGATGATTGTCTCAAGTAGTGTTTTGTAGATGTAAA
	sdaA Hom. Seq. Dw Fw	GACAATCATCactagtGTCGCTGACGGGTAAAGGCC
	sdaA Hom. Seq. Dw Rv	aatagatctaagcttaAGCGAATAGCCGGTTTCATTACAGTACG
Target mRNA	Primers	Sequences
mdoG	mdoG_f	TTGCACGACTCTAACGGTCT
	mdoG_r	TTCCATGGAGAAGCTGCTGA
maeB	maeB_f	GCTGCCCGCATTAGTTACAA
	maeB_r	CATGTTGACGATACGACGCA
ppsA	ppsA_f	AATGAACCGCATCGAACCTG
	ppsA_r	GTGACGATGGCAGATGCTTT
ppc	ppc_f	ACTGAGCGAAGACACCATCA
	ppc_r	GACGGGTAATTTCGGTTGGG
pckA	pck_f	TGATTGGCGATGACGAACAC
	pck_r	CGCTTCTTTCGACAGCTTGA
pgi	pgi_f	TGGCAGCGTGTTGAGTAAAG
	pgi_r	TCAGATACTTGCCGCTGTGA
zwf	zwf_f	GAGGCGCTCGAAACTTTCAT
	zwf_r	GCGGCATGGCAAAGTAGTTA
gltA	gltA_f	TCCGGAATTTGTTCGTCGTG
	gltA_r	CAGGTTTCACGCATTACGGT
arcA	arcA_f	CGTGCTGAACTGCTGAAGAA
	arcA_r	AATGGTGGCGATGATTTCCG
