# Supplementary material for: Metabolic engineering of Escherichia coli for shikimate pathway derivative production from glucose–xylose co-substrate
Source: Nat Commun. 2020 Jan 14;11:279. doi: 10.1038/s41467-019-14024-1 (PMC6959354; doi:10.1038/s41467-019-14024-1)
Supplement: Supplementary file 12 — Source Data [file 41467_2019_14024_MOESM12_ESM.xlsx]

## Sheet: Fig. 2b, 2c
	OD600								OD600
	CFT5x	time [h]	0	24	50	72	96		ATCC31882	time [h]	0	8	24	48	72	96
	glucose medium	sample_1	0.1	0.0317	0.7373	5.3564	4.9341		glucose medium	sample_1	0.1	1.3281	4.585	4.4019	3.8477	3.2153
		sample_2	0.1	0.0293	0.1636	3.2666	5.4858			sample_2	0.1	1.1914	4.6582	4.6704	3.9917	3.5327
		sample_3	0.1	0.0439	0.1855	3.4912	5.0464			sample_3	0.1	1.2583	4.6436	4.7925	3.8062	2.4
		AVERAGE	0.1	0.0349667	0.362133	4.03807	5.15543			AVERAGE	0.1	1.25927	4.62893	4.6216	3.88187	3.04933
		STDER	9.81308e-18	0.00452008	0.18769	0.662348	0.168334			STDER	9.81308e-18	0.0394649	0.0223673	0.115366	0.0562082	0.337348
	mixed sugar medium	sample_1	0.1	0.0439	0.3955	5.2612	6.0254		mixed sugar medium	sample_1	0.1	1.1377	4.4775	4.6655	4.6411	4.3213
		sample_2	0.1	0.0415	0.1929	5.3931	5.1343			sample_2	0.1	0.7544	4.4458	4.104	4.4116	4.2358
		sample_3	0.1	0.0635	0.0513	1.4819	5.1904			sample_3	0.1	0.9058	4.4604	4.519	4.5947	3.9722
		AVERAGE	0.1	0.0496333	0.213233	4.0454	5.45003			AVERAGE	0.1	0.932633	4.46123	4.4295	4.54913	4.17643
		STDER	9.81308e-18	0.00696786	0.0998808	1.28232	0.288139			STDER	9.81308e-18	0.11146	0.00916048	0.168155	0.070059	0.105057
	xylose medium	sample_1	0.1	0.0244	0.0244	0.0586	0.0732		xylose medium	sample_1	0.1	0.1587	1.5015	3.8647	3.6597	3.7305
		sample_2	0.1	0.0317	0.0293	0.0342	0.0806			sample_2	0.1	0.1465	1.5479	3.9722	3.9795	4.0063
		sample_3	0.1	0.0317	0.0171	0.0317	0.0488			sample_3	0.1	0.1733	1.1157	4.2236	4.1138	3.9868
		AVERAGE	0.1	0.0292667	0.0236	0.0415	0.0675333			AVERAGE	0.1	0.1595	1.38837	4.02017	3.91767	3.90787
		STDER	9.81308e-18	0.00243333	0.00354448	0.0085804	0.00960717			STDER	9.81308e-18	0.00774683	0.13699	0.106345	0.134684	0.0888618
	Glucose
	CFT5x	time [h]	0	24	50	72	96
	glucose medium	sample_1	21.619	21.392	23.295	8.858	1.545
		sample_2	21.619	22.907	23.132	17.452	3.971
		sample_3	21.619	22.303	21.026	15.805	2.469
		AVERAGE	21.619	22.2007	22.4843	14.0383	2.66167
		STDER	0	0.440326	0.730683	2.63344	0.70692
	mixed sugar medium	sample_1	10.772	10.329	10.055	1.231	0.069
		sample_2	10.772	11.09	11.478	4.049	0.227
		sample_3	10.772	10.349	10.633	8.996	0.274
		AVERAGE	10.772	10.5893	10.722	4.75867	0.19
		STDER	0	0.2504	0.413188	2.26947	0.0620027
	Xylose
	CFT5x	time [h]	0	24	50	72	96
	mixed sugar medium	sample_1	10.734	10.418	10.268	5.937	0
		sample_2	10.734	11.098	11.473	7.636	4.721
		sample_3	10.734	10.398	10.683	9.557	6.005
		AVERAGE	10.734	10.638	10.808	7.71	3.57533
		STDER	0	0.230072	0.353424	1.04566	1.82569
	xylose medium	sample_1	20.601	20.575	22.277	21.273	19.669
		sample_2	20.601	21.045	22.018	20.603	22.48
		sample_3	20.601	20.72	24.033	20.205	20.734
		AVERAGE	20.601	20.78	22.776	20.6937	20.961
		STDER	0	0.138954	0.632932	0.31162	0.819365

## Sheet: Fig. 4b
	OD600								OD600						OD600
	GX1x	time [h]	0	36	50	72	120		GX1	time [h]	0	36	120		ATCC31882	time [h]	0	24	50	72	94
	mixed sugar medium	sample_1	0.1	0.127	0.8301	3.3154	4.1846		mixed sugar medium	sample_1	0.1	0.1123	0.061		mixed sugar medium	sample_1	0.1	4.4775	4.6655	4.6411	4.3213
		sample_2	0.1	0.603	1.9971	3.0859	3.8696			sample_2	0.1	0.1074	0.0598			sample_2	0.1	4.4458	4.104	4.4116	4.2358
		sample_3	0.1	0.2124	1.2524	3.3228	4.0845			sample_3	0.1	0.1147	0.0623			sample_3	0.1	4.4604	4.519	4.5947	3.9722
		AVERAGE	0.1	0.314133	1.35987	3.24137	4.04623			AVERAGE	0.1	0.111467	0.0610333			AVERAGE	0.1	4.46123	4.4295	4.54913	4.17643
		STDER	9.81308e-18	0.146522	0.341142	0.0777627	0.0929238			STDER	9.81308e-18	0.00214813	0.00072188			STDER	9.81308e-18	0.00916048	0.168155	0.070059	0.105057
	OD600
	GX1x	time [h]	0	36	120
	glucose medium	sample_1	0.1	0.1416	0.1477
		sample_2	0.1	0.0928	0.094
		sample_3	0.1	0.0562	0.0562
		AVERAGE	0.1	0.0968667	0.0993
		STDER	9.81308e-18	0.0247366	0.0265464
	xylose medium	sample_1	0.1	0.0586	0.0732
		sample_2	0.1	0.0977	0.0659
		sample_3	0.1	0.0928	0.0671
		AVERAGE	0.1	0.0830333	0.0687333
		STDER	9.81308e-18	0.0122983	0.00226004

## Sheet: Fig. 5
	OD600										OD600
	GX1xMA	time [h]	0	36	60	72	84	98	120		CFT5xMA	time [h]	0	36	60	72	84	98	120
	mixed sugar medium	sample_1	0.1	0.247	1.5039	2.8516	3.9404	4.1553	4.7828		mixed sugar medium	sample_1	0.1	0.1123	0.73	3.1616	4.3823	4.5093	4.3799
		sample_2	0.1	0.7739	3.0737	3.1836	3.6304	3.7622	3.6987			sample_2	0.1	0.2686	2.522	3.147	3.3911	3.689	3.9697
		sample_3	0.1	0.3857	2.2437	3.6743	4.021	4.5361	4.7852			sample_3	0.1	0.708	3.7427	3.9795	4.4653	4.4995	4.6313
		AVERAGE	0.1	0.468867	2.27377	3.2365	3.86393	4.1512	4.42223			AVERAGE	0.1	0.362967	2.33157	3.42937	4.07957	4.2326	4.32697
		STDER	9.81308e-18	0.157685	0.453412	0.238961	0.119062	0.223415	0.361767			STDER	9.81308e-18	0.178319	0.874888	0.275099	0.345066	0.271815	0.192813
	Glucose										Glucose
	GX1xMA	time [h]	0	36	60	72	84	98	120		CFT5xMA	time [h]	0	36	60	72	84	98	120
	mixed sugar medium	sample_1	10.12	9.933	8.738	6.652	3.459	3.709	3.348		mixed sugar medium	sample_1	9.55	9.286	8.682	6.054	1.067	0.697	0.654
		sample_2	10.12	9.075	4.082	4.312	4.009	4.049	3.965			sample_2	9.55	8.977	6.037	3.128	3.072	3.09	3.149
		sample_3	10.12	10.451	7.619	4.264	3.78	3.995	3.85			sample_3	9.55	7.839	0.821	0.815	0.829	0.845	0.857
		AVERAGE	10.12	9.81967	6.813	5.076	3.74933	3.91767	3.721			AVERAGE	9.55	8.70067	5.18	3.33233	1.656	1.544	1.55333
		STDER	0	0.401239	1.40319	0.788122	0.15951	0.105491	0.189432			STDER	0	0.439971	2.30938	1.51582	0.711326	0.77418	0.799983
	Xylose										Xylose
	GX1xMA	time [h]	0	36	60	72	84	98	120		CFT5xMA	time [h]	0	36	60	72	84	98	120
	mixed sugar medium	sample_1	10.455	10.196	9.016	7.775	5.458	4.596	3.85		mixed sugar medium	sample_1	9.597	9.428	8.863	6.399	3.534	3.801	3.95
		sample_2	10.455	9.416	6.482	5.655	4.959	4.995	4.904			sample_2	9.597	9.422	6.864	5.259	5.813	5.887	6.214
		sample_3	10.455	10.618	8.24	6.287	4.982	4.281	4.02			sample_3	9.597	8.549	5.448	5.532	5.58	5.395	5.67
		AVERAGE	10.455	10.0767	7.91267	6.57233	5.133	4.624	4.258			AVERAGE	9.597	9.133	7.05833	5.73	4.97567	5.02767	5.278
		STDER	0	0.35208	0.749589	0.6284	0.162636	0.206589	0.326707			STDER	0	0.292005	0.990603	0.343658	0.723965	0.629563	0.682318
	MA										MA
	GX1xMA	time [h]	0	36	60	72	84	98	120		CFT5xMA	time [h]	0	36	60	72	84	98	120
	mixed sugar medium	sample_1	0	0	0.262	1.073	1.562	1.77	1.345		mixed sugar medium	sample_1	0	0	0	0.233	0.354	0.112	0.087
		sample_2	0	0.073	1.791	1.913	1.528	1.509	1.327			sample_2	0	0	0.584	0.938	1.121	0.87	0.818
		sample_3	0	0	0.574	1.557	1.443	1.532	1.327			sample_3	0	0.221	0.926	0.725	0.66	0.654	0.612
		AVERAGE	0	0.0243333	0.875667	1.51433	1.511	1.60367	1.333			AVERAGE	0	0.0736667	0.503333	0.632	0.711667	0.545333	0.505667
		STDER	0	0.0243333	0.466445	0.243424	0.0353883	0.0834313	0.006			STDER	0	0.0736667	0.270339	0.208761	0.222916	0.225461	0.217616

## Sheet: Fig. 6
	ATCC31882	M+	peak area			AVERAGE	STDER		GX1	M+	peak area			AVERAGE	STDER		GX2	M+	peak area			AVERAGE	STDER
			sample_1	sample_2	sample_3						sample_1	sample_2	sample_3						sample_1	sample_2	sample_3
	Alanine	0	20239	13881	16085	16735	1863.95		Alanine	0	39979	16153	34674	30268.7	7222.07		Alanine	0	128615	20136	45726	64825.7	32739
		1	4447	3681	2876	3668	453.555			1	11263	5162	9133	8519.33	1787.74			1	27624	4798	15304	15908.7	6596.23
		2	5777	4934	1991	4234	1147.6			2	2793	2968	3408	3056.33	182.947			2	13466	2314	6843	7541	3238.17
		3	137649	94433	98067	110050	13839.5			3	28849	9199	20462	19503.3	5692.68			3	21528	6048	20856	16144	5051.73
	Glycine	0	13473	11731	11494	12232.7	623.929		Glycine	0	11543	12694	15300	13179	1111.33		Glycine	0	26884	8325	19498	18235.7	5394.57
		1	5867	4833	4420	5040	430.344			1	5685	4321	6314	5440	588.226			1	12010	3345	7874	7743	2502.23
		2	61984	45295	42622	49967	6057.84			2	24156	10444	18560	17720	3980.53			2	49077	8193	19679	25649.7	12173.9
	Glutamic acid	0	23225	16877	13796	17966	2775.85		Glutamic acid	0	37159	20426	32317	29967.3	4971.22		Glutamic acid	0	122997	19300	48496	63597.7	30872.4
		1	8625	5590	4960	6391.67	1131.38			1	23904	12594	18415	18304.3	3265.38			1	73903	12105	29759	38589	18377.7
		2	4817	6098	3567	4827.33	730.655			2	21897	12359	15203	16486.3	2827.16			2	69276	8302	28590	35389.3	17927
		3	5256	2369	2155	3260	999.91			3	18958	6194	11895	12349	3691.64			3	26104	5214	18158	16492	6087.68
		4	17900	10600	10142	12880.7	2513.15			4	16388	5581	10845	10938	3120.06			4	13386	3329	12674	9796.33	3240.19
		5	167555	105452	90983	121330	23486.9			5	15363	4118	8518	9333	3271.63			5	4391	1716	7014	4373.67	1529.43
	Lysine	0	1349	363	645	785.667	293.195		Lysine	0	1781	992	1313	1362	229.079		Lysine	0	7507	1123	2664	3764.67	1923.32
		1	533	168	426	375.667	108.33			1	1120	709	764	864.333	128.816			1	4211	607	1601	2139.67	1074.68
		2	243	88	203	178	46.4579			2	981	374	653	669.333	175.416			2	3250	401	1510	1720.33	829.132
		3	73	0	290	121	87.0881			3	807	294	484	528.333	149.74			3	1796	207	825	942.667	462.462
		4	147	93	36	92	32.0468			4	451	279	492	407.333	65.2491			4	800	27	344	390.333	224.345
		5	1077	494	660	743.667	173.419			5	481	256	296	344.333	69.3021			5	405	290	414	369.667	39.918
		6	8544	3405	5069	5672.67	1513.9			6	514	13	219	248.667	145.385			6	184	0	222	135.333	68.5501
	Histidine	0	3124	2295	1048	2155.67	603.325		Histidine	0	1767	1529	2397	1897.67	258.947		Histidine	0	3657	1524	2860	2680.33	622.263
		1	1411	1163	1058	1210.67	104.652			1	34	770	579	461	220.505			1	51	374	1198	541	341.477
		2	318	417	441	392	37.6431			2	374	276	155	268.333	63.336			2	732	218	738	562.667	172.342
		3	258	296	25	193	84.7132			3	242	133	117	164	39.2726			3	190	231	135	185.333	27.8109
		4	323	232	57	204	78.0534			4	272	0	297	189.667	95.1075			4	187	123	98	136	26.5016
		5	1316	1508	999	1274.33	148.405			5	1957	379	742	1026	477.149			5	2670	315	2559	1848	767.169
		6	14054	13415	9878	12449	1298.67			6	9965	3101	5968	6344.67	1990.4			6	16295	2411	9102	9269.33	4008.84
	MA	0	0.12	0.11	0.13	0.12	0.0057735		MA	0	0.21	0.174105	0.201849	0.195318	0.0108643		MA	0	0.29	0.240619	0.33	0.286873	0.0258494
		1	0.08	0.06	0.12	0.0866667	0.0176383			1	0.14	0.176157	0.178313	0.164823	0.0124273			1	0.14	0.123178	0.12	0.127726	0.00620517
		2	0.59	0.48	1.32	0.796667	0.263586			2	0.77	1.08251	1.07493	0.975812	0.102929			2	0.71	0.705242	0.45	0.621747	0.0858846
		3	2.64	2.43	5.04	3.37	0.837198			3	5.54	7.87843	7.99025	7.13622	0.798764			3	4.74	5.37264	2.56	4.22421	0.851912
		4	13.17	12.69	19.16	15.0067	2.08128			4	22.94	31.6433	32.7522	29.1118	3.10248			4	21.33	29.051	11.68	20.687	5.02488
		5	100	100	100	100	0			5	100	100	100	100	0			5	100	100	100	100	0

## Sheet: Fig. 7
	OD600									OD600									OD600									OD600									OD600
	GX1xMA	time [h]	0	12	24	30	48	72		GX1xMA	time [h]	0	12	24	30	48	72		GX1xMA	time [h]	0	12	24	30	48	72		GX1xMA	time [h]	0	12	24	30	48	72		GX1xMA	time [h]	0	12	24	30	48	72
	0% glucose medium	sample_1	0.1	0.4468	0.8521	0.8723	0.8496	0.8789		25% glucose medium	sample_1	0.1	2.7197	7.7319	7.8003	8.623	9.2285		50% glucose medium	sample_1	0.1	2.5049	10.01	10.125	11.34	12.385		75% glucose medium	sample_1	0.1	1.6406	9.0479	10.093	11.008	11.736		100% glucose medium	sample_1	0.1	0.3174	1.4111	1.3867	1.3477	1.6187
		sample_2	0.1	0.3589	0.8374	0.7886	0.8032	0.8545			sample_2	0.1	2.9883	7.417	7.5464	8.313	9.1602			sample_2	0.1	2.2363	9.9609	10.076	10.793	11.646			sample_2	0.1	2.4072	9.4067	10.017	10.964	11.794			sample_2	0.1	0.3784	1.4111	1.4282	1.46	1.6162
		sample_3	0.1	0.3589	0.8862	0.8105	0.8789	0.9668			sample_3	0.1	1.1526	8.0469	8.23	9.1968	9.9268			sample_3	0.1	1.897	9.9634	9.9707	10.85	11.98			sample_3	0.1	1.4771	9.2407	10.562	11.265	11.633			sample_3	0.1	0.3174	1.3672	1.3599	1.4429	1.4624
		AVERAGE	0.1	0.3882	0.858567	0.8238	0.8439	0.900067			AVERAGE	0.1	2.28687	7.73193	7.8589	8.71093	9.4385			AVERAGE	0.1	2.21273	9.9781	10.0572	10.9943	12.0037			AVERAGE	0.1	1.84163	9.23177	10.224	11.079	11.721			AVERAGE	0.1	0.337733	1.39647	1.3916	1.41687	1.56577
		STDER	9.81308e-18	0.0293	0.0144536	0.0250605	0.0220378	0.034102			STDER	9.81308e-18	0.572409	0.181836	0.199502	0.258892	0.244945			STDER	9.81308e-18	0.175881	0.0159663	0.0455202	0.173615	0.213659			STDER	9.81308e-18	0.286695	0.103673	0.170418	0.0938634	0.0470779			STDER	9.81308e-18	0.0203333	0.0146333	0.0198681	0.0349339	0.0516884
	Glucose									Glucose									Glucose									Glucose									Glucose									Glucose
	GX1xMA	time [h]	0	12	24	30	48	72		GX1xMA	time [h]	0	12	24	30	48	72		GX1xMA	time [h]	0	12	24	30	48	72		GX1xMA	time [h]	0	12	24	30	48	72		GX1xMA	time [h]	0	12	24	30	48	72		GX1xMA	time [h]	0	12
	0% glucose medium	sample_1	0	0	0	0	0	0		25% glucose medium	sample_1	6.2	5.353	2.116	1.921	1.962	1.96		50% glucose medium	sample_1	12.293	10.578	3.9	3.789	3.983	4.031		75% glucose medium	sample_1	18.031	15.375	8.768	4.368	3.044	2.888		100% glucose medium	sample_1	23.769	22.482	20.236	19.651	20.23	20.031		75% glucose medium (CaCO3)	sample_1	16.527	16.42
		sample_2	0	0	0	0	0	0			sample_2	6.2	5.116	2.146	2.016	2.113	2.089			sample_2	12.293	9.236	3.954	3.911	4.043	4.149			sample_2	18.031	15.615	8.403	3.769	2.737	2.706			sample_2	23.769	20.597	20.381	19.965	19.619	22.04			sample_2	16.527	15.832
		sample_3	0	0	0	0	0	0			sample_3	6.2	5.531	1.75	1.649	1.639	1.792			sample_3	12.293	10.348	3.571	4.069	4.338	4.071			sample_3	18.031	15.272	9.398	4.685	2.909	3.086			sample_3	23.769	20.471	20.204	20.126	20.022	20.228			sample_3	16.527	16.971
		AVERAGE	0	0	0	0	0	0			AVERAGE	6.2	5.33333	2.004	1.862	1.90467	1.947			AVERAGE	12.293	10.054	3.80833	3.923	4.12133	4.08367			AVERAGE	18.031	15.4207	8.85633	4.274	2.89667	2.89333			AVERAGE	23.769	21.1833	20.2737	19.914	19.957	20.7663			AVERAGE	16.527	16.4077
		STDER	0	0	0	0	0	0			STDER	0	0.120203	0.127295	0.109974	0.139803	0.0859826			STDER	0	0.414354	0.119686	0.0810514	0.109709	0.0346474			STDER	0	0.101614	0.290608	0.268571	0.0888376	0.109729			STDER	2.51215e-15	0.650351	0.0544559	0.139472	0.17935	0.639367			STDER	0	0.328859
	Xylose									Xylose									Xylose									Xylose									Xylose									Xylose
	GX1xMA	time [h]	0	12	24	30	48	72		GX1xMA	time [h]	0	12	24	30	48	72		GX1xMA	time [h]	0	12	24	30	48	72		GX1xMA	time [h]	0	12	24	30	48	72		GX1xMA	time [h]	0	12	24	30	48	72		GX1xMA	time [h]	0	12
	0% glucose medium	sample_1	21.816	20.722	15.371	12.55	10.805	10.459		25% glucose medium	sample_1	17.006	14.87	4.745	3.304	2.175	2.157		50% glucose medium	sample_1	12.196	9.777	1.989	1.47	0.816	0.572		75% glucose medium	sample_1	6.098	5.042	2.703	2.074	1.152	0		100% glucose medium	sample_1	0	0	0	0	0	0		75% glucose medium (CaCO3)	sample_1	5.487	5.232
		sample_2	21.816	22.641	16.166	12.837	11.225	10.968			sample_2	17.006	14.222	4.618	3.385	2.321	2.296			sample_2	12.196	8.7	1.827	1.366	0.772	0.567			sample_2	6.098	5.075	2.621	1.893	1.013	0			sample_2	0	0	0	0	0	0			sample_2	5.487	5.068
		sample_3	21.816	21.106	15.58	12.45	10.411	10.751			sample_3	17.006	15.698	4.858	3.358	1.969	2.031			sample_3	12.196	9.679	1.724	1.482	0.86	0.548			sample_3	6.098	5.018	2.646	1.891	1.005	0			sample_3	0	0	0	0	0	0			sample_3	5.487	5.405
		AVERAGE	21.816	21.4897	15.7057	12.6123	10.8137	10.726			AVERAGE	17.006	14.93	4.74033	3.349	2.155	2.16133			AVERAGE	12.196	9.38533	1.84667	1.43933	0.816	0.562333			AVERAGE	6.098	5.045	2.65667	1.95267	1.05667	0			AVERAGE	0	0	0	0	0	0			AVERAGE	5.487	5.235
		STDER	0	0.586242	0.237943	0.115983	0.235022	0.147466			STDER	0	0.427139	0.0693213	0.0238118	0.102105	0.0765296			STDER	0	0.343832	0.0771283	0.0368299	0.0254034	0.00731057			STDER	0	0.0165227	0.0242647	0.0606694	0.0477226	0			STDER	0	0	0	0	0	0			STDER	6.28037e-16	0.0972951
	MA									MA									MA									MA									MA									MA
	GX1xMA	time [h]	0	12	24	30	48	72		GX1xMA	time [h]	0	12	24	30	48	72		GX1xMA	time [h]	0	12	24	30	48	72		GX1xMA	time [h]	0	12	24	30	48	72		GX1xMA	time [h]	0	12	24	30	48	72		GX1xMA	time [h]	0	12
	0% glucose medium	sample_1	0	0	0.1	0.116	0.124	0.119		25% glucose medium	sample_1	0	0.058	0.981	0.826	0.841	0.782		50% glucose medium	sample_1	0	0	1.937	1.843	2.039	1.928		75% glucose medium	sample_1	0	0	1.395	2.802	3.327	2.89		100% glucose medium	sample_1	0	0	0	0	0	0		75% glucose medium (CaCO3)	sample_1	0	0.093
		sample_2	0	0	0.075	0.093	0.103	0.11			sample_2	0	0.059	0.887	0.791	0.839	0.775			sample_2	0	0	1.673	1.656	1.796	1.782			sample_2	0	0	1.753	2.84	3.125	2.981			sample_2	0	0	0	0	0	0.061			sample_2	0	0.094
		sample_3	0	0	0.094	0.131	0.113	0.156			sample_3	0	0	0.956	0.859	0.826	0.934			sample_3	0	0	1.219	1.668	1.98	1.571			sample_3	0	0	1.562	2.577	2.929	3.277			sample_3	0	0	0	0	0	0			sample_3	0	0.098
		AVERAGE	0	0	0.0896667	0.113333	0.113333	0.128333			AVERAGE	0	0.039	0.941333	0.825333	0.835333	0.830333			AVERAGE	0	0	1.60967	1.72233	1.93833	1.76033			AVERAGE	0	0	1.57	2.73967	3.127	3.04933			AVERAGE	0	0	0	0	0	0.0203333			AVERAGE	0	0.095
		STDER	0	0	0.0075351	0.0110504	0.00606447	0.0140752			STDER	0	0.0195021	0.0281089	0.0196327	0.00470225	0.0518727			STDER	0	0	0.209674	0.0604327	0.0731763	0.103625			STDER	0	0	0.103423	0.0820698	0.114897	0.116825			STDER	0	0	0	0	0	0.0203333			STDER	0	0.00152753
	Yield									Yield									Yield									Yield									Yield
	GX1xMA	time [h]	0	12	24	30	48	72		GX1xMA	time [h]	0	12	24	30	48	72		GX1xMA	time [h]	0	12	24	30	48	72		GX1xMA	time [h]	0	12	24	30	48	72		GX1xMA	time [h]	0	12	24	30	48	72
	0% glucose medium	sample_1	0	0	0	0	0	0		25% glucose medium	sample_1	0	0.068477	0.240206	0.193036	0.198443	0.184434		50% glucose medium	sample_1	0	0	0.230788	0.216722	0.245367	0.233358		75% glucose medium	sample_1	0	0	0.150599	0.205079	0.221992	0.190847		100% glucose medium	sample_1	0	0	0	0	0	0
		sample_2	0	0	0	0	0	0			sample_2	0	0.054428	0.218796	0.189054	0.205285	0.188519			sample_2	0	0	0.200624	0.197566	0.217697	0.218811			sample_2	0	0	0.182073	0.199131	0.204328	0.194519			sample_2	0	0	0	0	0	0.0352805
		sample_3	0	0	0	0	0	0			sample_3	0	0	0.214831	0.18875	0.181101	0.211887			sample_3	0	0	0.139762	0.202821	0.2489	0.191073			sample_3	0	0	0.180934	0.193092	0.193691	0.219271			sample_3	0	0	0	0	0	0
		AVERAGE	0	0	0	0	0	0			AVERAGE	0	0.0409683	0.224611	0.19028	0.194943	0.194947			AVERAGE	0	0	0.190391	0.205703	0.237321	0.214414			AVERAGE	0	0	0.171202	0.199101	0.206671	0.201546			AVERAGE	0	0	0	0	0	0.0117602
		STDER	0	0	0	0	0	0			STDER	0	0.0208818	0.00788083	0.00138083	0.00719741	0.00855208			STDER	0	0	0.0267704	0.00571433	0.00986505	0.012403			STDER	0	0	0.0103067	0.00346063	0.00825333	0.0089257			STDER	0	0	0	0	0	0.0117602
[truncated: 4 more columns]

## Sheet: Fig. 8
	OD600								OD600								OD600								OD600
	GX1xTYR	time [h]	0	24	48	72	96		CFT5xTYR	time [h]	0	36	60	72	84		GX1xTYR	time [h]	0	24	48	72	96		CFT5xTYR	time [h]	0	36	60	72	84
	mixed sugar medium (aerobic)	sample_1	0.1	0.9717	3.9941	3.9893	3.7354		mixed sugar medium (aerobic)	sample_1	0.1	3.9746	4.7119	4.4531	4.0625		mixed sugar medium (micro-aerobic)	sample_1	0.1	0.2612	0.5688	0.9692	1.0986		mixed sugar medium (micro-aerobic)	sample_1	0.1	1.2354	1.9067	2.102	2.1021
		sample_2	0.1	0.7739	4.2749	4.1089	3.8208			sample_2	0.1	4.9658	4.5923	4.4482	4.1284			sample_2	0.1	0.2417	0.5176	0.8521	0.9595			sample_2	0.1	1.3306	2.2095	2.016	2.041
		sample_3	0.1	0.3394	3.728	4.0991	3.8843			sample_3	0.1	5.0879	4.9854	4.4971	4.2114			sample_3	0.1	0.3833	1.1206	1.2598	1.1914			sample_3	0.1	1.4648	2.0654	2.114	2.2363
		AVERAGE	0.1	0.695	3.999	4.06577	3.8135			AVERAGE	0.1	4.6761	4.7632	4.46613	4.1341			AVERAGE	0.1	0.2954	0.735667	1.02703	1.08317			AVERAGE	0.1	1.3436	2.06053	2.07733	2.12647
		STDER	9.81308e-18	0.186744	0.157895	0.0383379	0.0431384			STDER	9.81308e-18	0.352517	0.116341	0.0155478	0.0430781			STDER	9.81308e-18	0.044309	0.193033	0.121193	0.067387			STDER	9.81308e-18	0.0665403	0.0874447	0.0308617	0.0576796
	Glucose								Glucose								Glucose								Glucose
	GX1xTYR	time [h]	0	36	60	72	84		CFT5xTYR	time [h]	0	36	60	72	84		GX1xTYR	time [h]	0	36	60	72	84		CFT5xTYR	time [h]	0	36	60	72	84
	mixed sugar medium (aerobic)	sample_1	3.796	4.032	0	0	0		mixed sugar medium (aerobic)	sample_1	4.774	1.458	0	0	0		mixed sugar medium (micro-aerobic)	sample_1	4.384	4.174	3.931	3.458	3.625		mixed sugar medium (micro-aerobic)	sample_1	4.824	1.252	0	0	0
		sample_2	3.796	4.036	0	0	0			sample_2	4.774	0	0	0	0			sample_2	4.384	4.226	3.61	3.346	3.434			sample_2	4.824	3.366	0	0	0
		sample_3	3.796	4.364	1.732	0	0			sample_3	4.774	0	0	0	0			sample_3	4.384	3.912	3.631	3.924	3.976			sample_3	4.824	3.093	0	0	0
		AVERAGE	3.796	4.144	0.577333	0	0			AVERAGE	4.774	0.486	0	0	0			AVERAGE	4.384	4.104	3.724	3.576	3.67833			AVERAGE	4.824	2.57033	0	0	0
		STDER	0	0.110006	0.577333	0	0			STDER	0	0.486	0	0	0			STDER	0	0.0971665	0.103677	0.176978	0.158718			STDER	0	0.663861	0	0	0
	Xylose								Xylose								Xylose								Xylose
	GX1xTYR	time [h]	0	36	60	72	84		CFT5xTYR	time [h]	0	36	60	72	84		GX1xTYR	time [h]	0	36	60	72	84		CFT5xTYR	time [h]	0	36	60	72	84
	mixed sugar medium (aerobic)	sample_1	1.279	1.3	0	0	0		mixed sugar medium (aerobic)	sample_1	1.553	1.12	0	0	0		mixed sugar medium (micro-aerobic)	sample_1	1.456	1.311	1.345	1.169	1.071		mixed sugar medium (micro-aerobic)	sample_1	1.514	1.174	0.959	0	0
		sample_2	1.279	1.316	0	0	0			sample_2	1.553	0	0	0	0			sample_2	1.456	1.36	1.277	1.237	1.13			sample_2	1.514	1.323	1.206	1.067	0.902
		sample_3	1.279	1.406	1.057	0	0			sample_3	1.553	0	0	0	0			sample_3	1.456	1.452	1.361	1.252	1.12			sample_3	1.514	1.385	1.104	0	0.94
		AVERAGE	1.279	1.34067	0.352333	0	0			AVERAGE	1.553	0.373333	0	0	0			AVERAGE	1.456	1.37433	1.32767	1.21933	1.107			AVERAGE	1.514	1.294	1.08967	0.355667	0.614
		STDER	0	0.0329916	0.352333	0	0			STDER	0	0.373333	0	0	0			STDER	1.57009e-16	0.0413293	0.0257509	0.0255365	0.01823			STDER	0	0.0626126	0.071662	0.355667	0.307196
	L-tylosine								L-tylosine								L-tylosine								L-tylosine
	GX1xTYR	time [h]	0	36	60	72	84		CFT5xTYR	time [h]	0	36	60	72	84		GX1xTYR	time [h]	0	36	60	72	84		CFT5xTYR	time [h]	0	36	60	72	84
	mixed sugar medium (aerobic)	sample_1	0.025	0.158	1.09	1.034	1.432		mixed sugar medium (aerobic)	sample_1	0.116	0.9	1.169	0.981	0.957		mixed sugar medium (micro-aerobic)	sample_1	0.094	0.206	0.245	0.263	0.343		mixed sugar medium (micro-aerobic)	sample_1	0.104	0.224	0.304	0.425	0.395
		sample_2	0.025	0.154	1.063	1.275	1.264			sample_2	0.116	0.673	0.671	0.774	0.612			sample_2	0.094	0.195	0.191	0.273	0.286			sample_2	0.104	0.263	0.357	0.412	0.328
		sample_3	0.025	0.175	0.896	1.131	1.315			sample_3	0.116	0.645	0.766	0.753	0.759			sample_3	0.094	0.222	0.222	0.271	0.324			sample_3	0.104	0.343	0.381	0.353	0.364
		AVERAGE	0.025	0.162333	1.01633	1.14667	1.337			AVERAGE	0.116	0.739333	0.868667	0.836	0.776			AVERAGE	0.094	0.207667	0.219333	0.269	0.317667			AVERAGE	0.104	0.276667	0.347333	0.396667	0.362333
		STDER	2.45327e-18	0.00643774	0.0606694	0.0700103	0.0497293			STDER	0	0.0807389	0.15265	0.072753	0.099955			STDER	9.81308e-18	0.00783865	0.0156454	0.00305505	0.0167564			STDER	0	0.0350254	0.0227474	0.0221535	0.0193592

## Sheet: Supplementary Fig. 2
	OD600					OD600									Relative expression level
	CFT5	time [h]	0	120		CFT5	time [h]	0	24	48	72	96	120		gene	ATCC31882_1h	CFT5_22h	CFT5_66
	glucose medium	sample_1	0.1	0.0702		glucose medium + 20mM pyruvate	sample_1	0.1	0.1001	0.0903	0.1001	0.1172	0.094		maeB	1	4.43471	6.85163
		sample_2	0.1	0.08			sample_2	0.1	0.1025	0.0879	0.1147	0.1392	0.23		pps	1	1.71193	2.75602
		sample_3	0.1	0.0542			sample_3	0.1	0.1636	0.0757	0.0879	0.1025	0.048		ppc	1	0.26876	0.491866
		AVERAGE	0.1	0.0681333			AVERAGE	0.1	0.122067	0.0846333	0.1009	0.119633	0.124		pck	1	2.90769	3.90052
		STDER	9.81308e-18	0.00751916			STDER	9.81308e-18	0.0207782	0.00452008	0.00774683	0.010664	0.0546382		pgi	1	1.87366	2.88231
	mixed sugar medium	sample_1	0.1	0.0205		glucose medium + 20mM malate	sample_1	0.1	0.127	0.1733	1.2717	1.5479	2.09		zwf	1	3.77311	7.96564
		sample_2	0.1	0.0421			sample_2	0.1	0.0781	0.1709	1.2891	1.6821	2.252		gltA	1	0.53992	0.73772
		sample_3	0.1	0.0579			sample_3	0.1	0.1025	0.1172	0.7642	1.2329	1.834
		AVERAGE	0.1	0.0401667			AVERAGE	0.1	0.102533	0.1538	1.10833	1.48763	2.05867
		STDER	9.81308e-18	0.0108396			STDER	9.81308e-18	0.0141162	0.0183131	0.17214	0.133128	0.121679
	xylose medium	sample_1	0.1	0.0012		glucose medium + 10mM pyruvate + 10mM malate	sample_1	0.1	0.1001	0.0757	0.3052	0.6152	0.69
		sample_2	0.1	0.0263			sample_2	0.1	0.0977	0.0781	0.471	0.5078	1.112
		sample_3	0.1	0.0203			sample_3	0.1	0.1172	0.0977	0.5786	0.7617	0.996
		AVERAGE	0.1	0.0159333			AVERAGE	0.1	0.105	0.0838333	0.4516	0.628233	0.932667
		STDER	9.81308e-18	0.00756755			STDER	9.81308e-18	0.00613922	0.00696786	0.0795176	0.0735837	0.125869

## Sheet: Supplementary Fig. 3
	OD600							OD600							OD600
	CFT5 harboring pZE12-xdh	time [h]	0	48	72	96		CFT5 harboring pZE12-CcxylC	time [h]	0	48	72	96		CFT5 harboring pZE12-yjhHG	time [h]	0	48	72	96
	glucose medium	sample_1	0.1	3.3911	6.1426	5.9595		glucose medium	sample_1	0.1	0.0928	0.1001	0.0757		glucose medium	sample_1	0.1	0.0684	0.0732	0.083
		sample_2	0.1	2.3389	5.9717	5.8838			sample_2	0.1	0.0708	0.0903	0.1318			sample_2	0.1	0.0903	0.0781	0.1392
		sample_3	0.1	1.3892	5.8447	5.7471			sample_3	0.1	0.083	0.0952	0.0586			sample_3	0.1	0.105	0.0806	0.144
		AVERAGE	0.1	2.37307	5.98633	5.86347			AVERAGE	0.1	0.0822	0.0952	0.0887			AVERAGE	0.1	0.0879	0.0773	0.122067
		STDER	9.81308e-18	0.578151	0.086307	0.0621518			STDER	9.81308e-18	0.00636344	0.00282902	0.0221081			STDER	9.81308e-18	0.0106334	0.00217332	0.0195824

## Sheet: Supplementary Fig. 4
	OD600							OD600							OD600
	GXa	time [h]	0	24	48	72		GXb	time [h]	0	48	72	96		GXc	time [h]	0	48	72	96
	glucose medium	sample_1	0.1	0.1587	1.5088	4.6582		glucose medium	sample_1	0.1	0.0989	0.0867	0.0854		glucose medium	sample_1	0.1	0.3613	2.2534	2.2705
		sample_2	0.1	0.21	3.7427	4.5386			sample_2	0.1	0.1001	0.0952	0.0781			sample_2	0.1	0.376	5.2319	4.519
		sample_3	0.1	0.3076	4.397	4.5679			sample_3	0.1	0.1001	0.0964	0.0781			sample_3	0.1	0.3223	4.7339	4.082
		AVERAGE	0.1	0.225433	3.21617	4.58823			AVERAGE	0.1	0.0997	0.0927667	0.0805333			AVERAGE	0.1	0.3532	4.07307	3.62383
		STDER	9.81308e-18	0.0436709	0.874329	0.0359913			STDER	9.81308e-18	0.0004	0.00305305	0.00243333			STDER	9.81308e-18	0.0160222	0.921121	0.688325
	OD600							OD600							OD600
	GXd	time [h]	0	24	48	72		GXe	time [h]	0	48	72	96		GXf	time [h]	0	48	72	96
	glucose medium	sample_1	0.1	0.0903	0.0732	0.083		glucose medium	sample_1	0.1	0.2393	3.645	4.3799		glucose medium	sample_1	0.1	0.4028	4.4971	3.811
		sample_2	0.1	0.083	0.083	0.0806			sample_2	0.1	0.1367	2.0605	4.4238			sample_2	0.1	0.332	4.5679	3.5327
		sample_3	0.1	0.3589	0.0903	0.083			sample_3	0.1	0.166	2.8882	4.519			sample_3	0.1	0.3809	4.2236	3.6011
		AVERAGE	0.1	0.1774	0.0821667	0.0822			AVERAGE	0.1	0.180667	2.86457	4.4409			AVERAGE	0.1	0.3719	4.42953	3.64827
		STDER	9.81308e-18	0.0907745	0.0049539	0.0008			STDER	9.81308e-18	0.0305124	0.457558	0.0410549			STDER	9.81308e-18	0.0209277	0.104975	0.0837282
	OD600							OD600
	GX1	time [h]	0	24	48	72		CFT5	time [h]	0	48	72	96
	glucose medium	sample_1	0.1	0.0696	0.0757	0.0598		glucose medium	sample_1	0.1	0.0415	0.0391	0.0415
		sample_2	0.1	0.0818	0.0793	0.0635			sample_2	0.1	0.0488	0.0378	0.0269
		sample_3	0.1	0.0781	0.072	0.0586			sample_3	0.1	0.0476	0.0488	0.0525
		AVERAGE	0.1	0.0765	0.0756667	0.0606333			AVERAGE	0.1	0.0459667	0.0419	0.0403
		STDER	9.81308e-18	0.00361156	0.00210739	0.0014746			STDER	9.81308e-18	0.00226004	0.00347035	0.0074144

## Sheet: Supplementary Fig. 5
	OD600									OD600
	GX1	time [h]	0	24	48	72	96	120		GX1	0	24	48	72	96	120
	M9P medium (glucose)	sample_1	0.1	0.0879	0.0732	0.0635	0.0879	0.1099		M9P medium (glucose)	0.1	0.1294	0.1147	0.1147	0.6836	0.6055
		sample_2	0.1	0.0854	0.0757	0.0635	0.0708	0.0806			0.1	0.1294	0.1831	0.7466	0.6567	0.6152
		sample_3	0.1	0.083	0.0659	0.0684	0.0806	0.1025			0.1	0.166	0.1978	0.7617	0.6763	0.6982
		AVERAGE	0.1	0.0854333	0.0716	0.0651333	0.0797667	0.0976667			0.1	0.1416	0.1652	0.541	0.6722	0.639633
		STDER	9.81308e-18	0.00141461	0.00293995	0.00163333	0.0049539	0.00879665			9.81308e-18	0.0122	0.0256041	0.213195	0.0080314	0.0294169

[truncated: 10 more sheets: Supplementary Fig. 6, Supplementary Fig. 8, Supplementary Fig. 9, Supplementary Fig. 10, Supplementary Fig. 11, Supplementary Fig. 12, Supplementary Fig. 13, Supplementary Fig. 14, Supplementary Fig. 15, Supplementary Fig. 17]
